# Supplementary material for: Oxidation of Flavin by Molecular Oxygen: Computational Insights into a Possible Radical Mechanism
Source: ACS Omega. 2024 May 22;9(22):23431–41. doi: 10.1021/acsomega.4c00307 (PMC11154890; doi:10.1021/acsomega.4c00307)
Supplement: Supplementary file 2 — ao4c00307_si_002.xyz [file ao4c00307_si_002.xyz]

   35
scf done: -1023.277408
 N    -0.110344    -0.022974     0.174931
 C    -0.171941    -0.017886     1.561181
 O     0.828191    -0.033478     2.252080
 N    -1.455256     0.002225     2.058792
 C    -2.652207    -0.038659     1.326193
 O    -3.737174    -0.063657     1.889440
 C    -2.470316    -0.017830    -0.098650
 N    -3.594299     0.026499    -0.951119
 C    -3.423031    -0.638042    -2.177721
 C    -4.475259    -1.215930    -2.876224
 C    -4.286261    -1.822358    -4.122963
 C    -5.457849    -2.417237    -4.860820
 C    -2.998668    -1.875383    -4.668730
 C    -2.752767    -2.531178    -6.003388
 C    -1.933163    -1.311345    -3.954229
 C    -2.132682    -0.678645    -2.733989
 N    -1.071429    -0.051870    -2.011245
 C    -1.225430    -0.032749    -0.638568
 C     0.233297     0.084443    -2.621982
 H    -1.540496    -0.004011     3.068303
 H    -5.471756    -1.178794    -2.442375
 H    -5.590500    -1.947187    -5.841380
 H    -6.384067    -2.287481    -4.297104
 H    -5.315872    -3.489481    -5.034710
 H    -3.060264    -3.582639    -5.995526
 H    -3.317331    -2.037605    -6.802260
 H    -0.934875    -1.372803    -4.376138
 H     0.797779    -0.860025    -2.651047
 H     0.809856     0.840705    -2.084695
 H    -1.694049    -2.494125    -6.270264
 H     0.103496     0.443315    -3.644445
 H    -4.454850    -0.174352    -0.452547
 H     0.819509    -0.145579    -0.200928
 O     3.062520    -0.165013    -0.683400
 O     3.663518    -0.259055    -1.715497
