# Supplementary material for: Oxidation of Flavin by Molecular Oxygen: Computational Insights into a Possible Radical Mechanism
Source: ACS Omega. 2024 May 22;9(22):23431–41. doi: 10.1021/acsomega.4c00307 (PMC11154890; doi:10.1021/acsomega.4c00307)
Supplement: Supplementary file 3 — ao4c00307_si_003.xyz [file ao4c00307_si_003.xyz]

   35
scf done: -1023.250880
 N     0.067197     0.174107     0.017383
 C     0.062611     0.320781     1.408110
 O     1.078377     0.487639     2.040630
 N    -1.183688     0.273075     2.031047
 C    -2.373351    -0.117282     1.446431
 O    -3.421300    -0.234637     2.062932
 C    -2.277170    -0.334960     0.014345
 N    -3.414467    -0.634731    -0.668278
 C    -3.354911    -0.988196    -2.007993
 C    -4.458893    -1.513655    -2.674685
 C    -4.389991    -1.869650    -4.018766
 C    -5.595106    -2.438974    -4.719055
 C    -3.174311    -1.700172    -4.705544
 C    -3.055273    -2.095909    -6.153561
 C    -2.070657    -1.168870    -4.034523
 C    -2.139192    -0.795457    -2.693401
 N    -1.044077    -0.215303    -2.018957
 C    -1.070345    -0.162297    -0.651862
 C     0.169552     0.088743    -2.766653
 H    -1.176836     0.390254     3.037849
 H    -5.386089    -1.649390    -2.123517
 H    -5.885995    -1.819497    -5.573984
 H    -6.449218    -2.503243    -4.042123
 H    -5.391162    -3.444018    -5.103094
 H    -3.261832    -3.162755    -6.290343
 H    -3.770399    -1.546772    -6.775378
 H    -1.137943    -1.061045    -4.575427
 H     0.704451    -0.828910    -3.035465
 H     0.814871     0.710678    -2.149729
 H    -2.052201    -1.895903    -6.535135
 H    -0.104454     0.646471    -3.664678
 H    -4.257358    -0.758826    -0.116945
 H     0.867826    -0.525825    -0.297746
 O     1.212565    -1.891727    -0.765213
 O     0.083645    -2.478022    -0.650716
