# Supplementary material for: Oxidation of Flavin by Molecular Oxygen: Computational Insights into a Possible Radical Mechanism
Source: ACS Omega. 2024 May 22;9(22):23431–41. doi: 10.1021/acsomega.4c00307 (PMC11154890; doi:10.1021/acsomega.4c00307)
Supplement: Supplementary file 4 — ao4c00307_si_004.xyz [file ao4c00307_si_004.xyz]

   35
scf done: -1023.271767
 N     0.000465     0.001101    -0.000200
 C     0.000464     0.000457     1.380926
 O     1.022082    -0.000413     2.037934
 N    -1.243725    -0.008604     2.040614
 C    -2.475916    -0.088424     1.440155
 O    -3.542180    -0.131735     2.043877
 C    -2.399686    -0.103165    -0.006523
 N    -3.562062    -0.167805    -0.700398
 C    -3.573073    -0.243622    -2.076905
 C    -4.763248    -0.404318    -2.790830
 C    -4.764629    -0.490570    -4.175389
 C    -6.055682    -0.664919    -4.929659
 C    -3.533372    -0.422337    -4.863149
 C    -3.497087    -0.532947    -6.364183
 C    -2.349380    -0.258641    -4.148694
 C    -2.339670    -0.156033    -2.753420
 N    -1.153783     0.036403    -2.031003
 C    -1.147479    -0.032455    -0.658353
 C     0.088962     0.279104    -2.757686
 H    -1.209127    -0.010671     3.053425
 H    -5.697958    -0.465155    -2.238996
 H    -6.215873     0.156801    -5.635423
 H    -6.907596    -0.695946    -4.247745
 H    -6.052314    -1.593346    -5.510189
 H    -3.920376    -1.485267    -6.700547
 H    -4.083089     0.264094    -6.834062
 H    -1.414548    -0.225287    -4.695068
 H     0.440237    -0.639530    -3.235326
 H     0.837526     0.623292    -2.048720
 H    -2.474166    -0.467006    -6.739255
 H    -0.087983     1.055838    -3.504860
 H    -4.413352    -0.219855    -0.146106
 H     1.287218    -1.018589    -0.476972
 O     1.763294    -1.794170    -0.916015
 O     0.812696    -2.414328    -1.570330
