# Supplementary material for: Oxidation of Flavin by Molecular Oxygen: Computational Insights into a Possible Radical Mechanism
Source: ACS Omega. 2024 May 22;9(22):23431–41. doi: 10.1021/acsomega.4c00307 (PMC11154890; doi:10.1021/acsomega.4c00307)
Supplement: Supplementary file 5 — ao4c00307_si_005.xyz [file ao4c00307_si_005.xyz]

   35
scf done: -1023.277760
 N    -0.101866    -0.024898     0.002360
 C    -0.182565     0.012776     1.387600
 O     0.806342    -0.018044     2.093571
 N    -1.471478     0.081896     1.865910
 C    -2.658028     0.066522     1.116848
 O    -3.751845     0.084364     1.664089
 C    -2.456129     0.059172    -0.304927
 N    -3.565132     0.122656    -1.174095
 C    -3.402756    -0.585063    -2.377321
 C    -4.464548    -1.155199    -3.067689
 C    -4.279834    -1.804622    -4.293310
 C    -5.460349    -2.388630    -5.025719
 C    -2.988915    -1.910070    -4.823599
 C    -2.749075    -2.612020    -6.135703
 C    -1.914437    -1.355167    -4.115204
 C    -2.108562    -0.680653    -2.916708
 N    -1.037640    -0.063033    -2.198309
 C    -1.205449    -0.009887    -0.827767
 C     0.277320     0.012842    -2.798459
 H    -1.570053     0.100676     2.874070
 H    -5.464160    -1.077126    -2.646317
 H    -5.574746    -1.938817    -6.018064
 H    -6.386970    -2.223024    -4.472187
 H    -5.343281    -3.467745    -5.173358
 H    -3.085818    -3.653891    -6.099873
 H    -3.292478    -2.127113    -6.954317
 H    -0.914441    -1.457589    -4.524844
 H     0.805929    -0.952056    -2.804013
 H     0.876541     0.758612    -2.272092
 H    -1.687351    -2.612167    -6.393036
 H     0.169718     0.355828    -3.828927
 H    -4.441844    -0.027535    -0.685554
 H     0.828800    -0.181222    -0.357109
 O    -6.477981    -0.376136     0.448930
 O    -6.547869    -0.887144     1.529028
