# Supplementary material for: Oxidation of Flavin by Molecular Oxygen: Computational Insights into a Possible Radical Mechanism
Source: ACS Omega. 2024 May 22;9(22):23431–41. doi: 10.1021/acsomega.4c00307 (PMC11154890; doi:10.1021/acsomega.4c00307)
Supplement: Supplementary file 6 — ao4c00307_si_006.xyz [file ao4c00307_si_006.xyz]

   35
scf done: -1023.241056
 N     0.015824     0.056423     0.006802
 C     0.012942     0.121161     1.399441
 O     1.046621     0.154609     2.032274
 N    -1.242401     0.148545     1.950764
 C    -2.472010     0.041404     1.278687
 O    -3.517447     0.050696     1.890491
 C    -2.361572    -0.075563    -0.172887
 N    -3.529125    -0.171943    -0.895456
 C    -3.396879    -0.387545    -2.259717
 C    -4.543016    -0.596493    -3.037979
 C    -4.465066    -0.864469    -4.398241
 C    -5.719078    -1.093662    -5.199908
 C    -3.199806    -0.918386    -5.017001
 C    -3.079819    -1.222009    -6.486476
 C    -2.054731    -0.682668    -4.255623
 C    -2.135492    -0.403734    -2.891828
 N    -0.980597    -0.127253    -2.123204
 C    -1.118151    -0.063379    -0.766072
 C     0.283168     0.152706    -2.787449
 H    -1.286151     0.205972     2.961882
 H    -5.503894    -0.546434    -2.532935
 H    -5.812192    -0.362067    -6.009751
 H    -6.604034    -1.015450    -4.566366
 H    -5.718210    -2.087508    -5.660202
 H    -3.520404    -2.195617    -6.726086
 H    -3.607401    -0.474973    -7.089364
 H    -1.088320    -0.743999    -4.744360
 H     0.838250    -0.763325    -3.018784
 H     0.892929     0.811404    -2.168533
 H    -2.035036    -1.235890    -6.804118
 H     0.078248     0.689422    -3.714372
 H    -4.365062    -0.827331    -0.383830
 H     0.935719    -0.090648    -0.383347
 O    -5.296815    -1.670252    -0.029495
 O    -6.350971    -1.109248    -0.467653
