# Supplementary material for: Oxidation of Flavin by Molecular Oxygen: Computational Insights into a Possible Radical Mechanism
Source: ACS Omega. 2024 May 22;9(22):23431–41. doi: 10.1021/acsomega.4c00307 (PMC11154890; doi:10.1021/acsomega.4c00307)
Supplement: Supplementary file 7 — ao4c00307_si_007.xyz [file ao4c00307_si_007.xyz]

   35
scf done: -1023.260674
 N    -0.000073    -0.001187     0.002484
 C     0.003421    -0.002778     1.394950
 O     1.038275    -0.003791     2.026701
 N    -1.250616     0.002221     1.955633
 C    -2.482200    -0.081713     1.290810
 O    -3.521542    -0.103950     1.913454
 C    -2.392035    -0.121938    -0.175048
 N    -3.552332    -0.202112    -0.868011
 C    -3.434401    -0.325842    -2.225253
 C    -4.594199    -0.507745    -3.003563
 C    -4.538815    -0.675755    -4.377368
 C    -5.804416    -0.868998    -5.171027
 C    -3.282444    -0.675591    -5.024735
 C    -3.190922    -0.884091    -6.512455
 C    -2.123490    -0.483677    -4.273147
 C    -2.183178    -0.292129    -2.893117
 N    -1.021191    -0.053530    -2.126384
 C    -1.140988    -0.067267    -0.767490
 C     0.239696     0.245643    -2.788462
 H    -1.284487     0.013474     2.968892
 H    -5.540952    -0.513887    -2.469298
 H    -5.919444    -0.088861    -5.931230
 H    -6.678016    -0.838841    -4.517878
 H    -5.802365    -1.831682    -5.693587
 H    -3.623390    -1.847145    -6.804418
 H    -3.742633    -0.108928    -7.055338
 H    -1.167180    -0.504336    -4.784874
 H     0.777608    -0.665284    -3.073377
 H     0.864318     0.861521    -2.141124
 H    -2.153398    -0.861957    -6.852808
 H     0.032218     0.832980    -3.683344
 H    -5.080479    -0.216890     0.137998
 H     0.917846    -0.129976    -0.399193
 O    -6.023181    -0.233943     0.475286
 O    -6.777899    -0.332262    -0.589148
