# Supplementary material for: Oxidation of Flavin by Molecular Oxygen: Computational Insights into a Possible Radical Mechanism
Source: ACS Omega. 2024 May 22;9(22):23431–41. doi: 10.1021/acsomega.4c00307 (PMC11154890; doi:10.1021/acsomega.4c00307)
Supplement: Supplementary file 8 — ao4c00307_si_008.xyz [file ao4c00307_si_008.xyz]

   36
scf done: -1023.911096
 N     0.182519     0.665280    -0.302114
 C     0.205640     0.872185     1.060263
 O     1.176505     1.301672     1.652143
 N    -0.956379     0.556101     1.797672
 C    -2.104670    -0.004517     1.296526
 O    -3.086558    -0.300932     1.970816
 C    -2.050715    -0.213148    -0.134798
 N    -3.134123    -0.759938    -0.738633
 C    -3.127990    -1.064032    -2.083819
 C    -4.200706    -1.723349    -2.689063
 C    -4.179834    -2.041580    -4.039413
 C    -5.344820    -2.751246    -4.676460
 C    -3.042758    -1.697206    -4.801645
 C    -2.976888    -2.048076    -6.264495
 C    -1.977137    -1.036045    -4.196253
 C    -1.996672    -0.693806    -2.839404
 N    -0.943395     0.001518    -2.233137
 C    -0.898574     0.160806    -0.867534
 C     0.158665     0.490342    -3.057211
 H    -0.907789     0.723601     2.795762
 H    -5.060243    -1.989421    -2.078729
 H    -5.773335    -2.157108    -5.490434
 H    -6.133947    -2.943323    -3.946873
 H    -5.038142    -3.711356    -5.104546
 H    -3.057813    -3.129702    -6.416140
 H    -3.797624    -1.582671    -6.820678
 H    -1.106813    -0.797057    -4.795267
 H     0.807369    -0.337022    -3.359183
 H     0.736175     1.195688    -2.465564
 H    -2.036447    -1.714653    -6.707080
 H    -0.256133     0.998379    -3.930171
 H    -3.914332    -0.997865    -0.131277
 H     1.798668    -0.133645    -0.833266
 O     2.350142    -0.811102    -1.289930
 O     1.366146    -1.817409    -1.537673
 H     1.646860    -2.515074    -0.930196
