# Supplementary material for: Oxidation of Flavin by Molecular Oxygen: Computational Insights into a Possible Radical Mechanism
Source: ACS Omega. 2024 May 22;9(22):23431–41. doi: 10.1021/acsomega.4c00307 (PMC11154890; doi:10.1021/acsomega.4c00307)
Supplement: Supplementary file 9 — ao4c00307_si_009.xyz [file ao4c00307_si_009.xyz]

   36
scf done: -1023.882594
 N    -0.277458    -0.082924     0.071521
 C    -0.404201     0.004189     1.451109
 O     0.555501    -0.001447     2.194244
 N    -1.711613     0.087018     1.872074
 C    -2.856278     0.053976     1.076272
 O    -3.963623     0.117224     1.630965
 C    -2.626727    -0.007237    -0.326820
 N    -3.685778     0.076326    -1.251699
 C    -3.476636    -0.617011    -2.453448
 C    -4.519791    -1.150970    -3.200778
 C    -4.289030    -1.790151    -4.423227
 C    -5.446035    -2.335727    -5.219690
 C    -2.975890    -1.924812    -4.892228
 C    -2.690676    -2.620057    -6.198733
 C    -1.923693    -1.405895    -4.126502
 C    -2.164221    -0.740517    -2.931869
 N    -1.113204    -0.161955    -2.148122
 C    -1.343607    -0.086243    -0.799023
 C     0.223523    -0.063765    -2.697847
 H    -1.857191     0.144047     2.873389
 H    -5.533671    -1.052977    -2.820483
 H    -5.501888    -1.868919    -6.209198
 H    -6.393429    -2.156522    -4.707680
 H    -5.345463    -3.414922    -5.378212
 H    -3.050903    -3.654603    -6.188454
 H    -3.185451    -2.116577    -7.036637
 H    -0.907059    -1.529600    -4.486876
 H     0.764086    -1.020949    -2.682836
 H     0.791904     0.691256    -2.150665
 H    -1.618418    -2.641088    -6.407157
 H     0.146819     0.276577    -3.731560
 H    -4.612622    -0.048190    -0.844829
 H     0.666441    -0.244461    -0.250998
 O    -6.431540    -0.505821    -0.214272
 O    -6.441860    -0.472816     1.093102
 H    -5.500105    -0.238094     1.352482
