# Supplementary material for: Oxidation of Flavin by Molecular Oxygen: Computational Insights into a Possible Radical Mechanism
Source: ACS Omega. 2024 May 22;9(22):23431–41. doi: 10.1021/acsomega.4c00307 (PMC11154890; doi:10.1021/acsomega.4c00307)
Supplement: Supplementary file 10 — ao4c00307_si_010.xyz [file ao4c00307_si_010.xyz]

   36
scf done: -1023.860485
 N    -0.073693    -0.057770    -0.005890
 C    -0.059293    -0.141792     1.382963
 O     0.977846    -0.150613     2.011805
 N    -1.310779    -0.210658     1.942130
 C    -2.537700    -0.285707     1.270822
 O    -3.569755    -0.374285     1.923492
 C    -2.451078    -0.216586    -0.173046
 N    -3.627092    -0.304849    -0.909687
 C    -3.484446    -0.412086    -2.292974
 C    -4.614837    -0.643125    -3.080209
 C    -4.533579    -0.782825    -4.461967
 C    -5.776555    -1.018456    -5.279294
 C    -3.271653    -0.717604    -5.081212
 C    -3.139654    -0.898141    -6.570591
 C    -2.137316    -0.484570    -4.300654
 C    -2.232195    -0.304458    -2.921829
 N    -1.091293    -0.011574    -2.128605
 C    -1.218624    -0.088007    -0.770598
 C     0.150602     0.390453    -2.767735
 H    -1.347737    -0.257319     2.953895
 H    -5.573048    -0.708454    -2.571230
 H    -5.916260    -0.228680    -6.025256
 H    -6.662706    -1.042132    -4.642539
 H    -5.721746    -1.968725    -5.821315
 H    -3.513707    -1.877893    -6.886844
 H    -3.718060    -0.143564    -7.114656
 H    -1.170583    -0.446847    -4.791928
 H     0.752050    -0.469584    -3.085148
 H     0.731379     1.020280    -2.092537
 H    -2.097572    -0.817249    -6.887543
 H    -0.087266     0.997994    -3.642230
 H    -4.397501     0.445072    -0.563032
 H     0.841855    -0.135816    -0.425912
 O    -5.223846     1.311009     0.046573
 O    -5.959619     0.405849     0.748825
 H    -5.317284     0.064036     1.407279
