# Supplementary material for: Oxidation of Flavin by Molecular Oxygen: Computational Insights into a Possible Radical Mechanism
Source: ACS Omega. 2024 May 22;9(22):23431–41. doi: 10.1021/acsomega.4c00307 (PMC11154890; doi:10.1021/acsomega.4c00307)
Supplement: Supplementary file 11 — ao4c00307_si_011.xyz [file ao4c00307_si_011.xyz]

   36
scf done: -1023.897173
 N    -0.016948    -0.046958     0.007433
 C    -0.028497    -0.048012     1.398998
 O     0.999087    -0.087910     2.042761
 N    -1.287052     0.003624     1.946015
 C    -2.518807    -0.038844     1.271683
 O    -3.558633    -0.037990     1.892937
 C    -2.412558    -0.068948    -0.194664
 N    -3.561358    -0.099222    -0.905683
 C    -3.433991    -0.252359    -2.256067
 C    -4.593881    -0.416622    -3.039787
 C    -4.531115    -0.605922    -4.410476
 C    -5.794420    -0.781291    -5.211970
 C    -3.269736    -0.645877    -5.047140
 C    -3.172602    -0.874379    -6.531750
 C    -2.110417    -0.479460    -4.288850
 C    -2.176635    -0.269876    -2.912149
 N    -1.017946    -0.059887    -2.131678
 C    -1.153143    -0.068126    -0.772803
 C     0.259799     0.192148    -2.779583
 H    -1.329279     0.010528     2.958815
 H    -5.546845    -0.406052    -2.517789
 H    -5.890388    -0.003740    -5.977591
 H    -6.671421    -0.732062    -4.564569
 H    -5.806175    -1.747044    -5.728676
 H    -3.623461    -1.831484    -6.815686
 H    -3.703509    -0.094274    -7.088205
 H    -1.151091    -0.534598    -4.792657
 H     0.773341    -0.737863    -3.048288
 H     0.894975     0.795431    -2.130368
 H    -2.132372    -0.878696    -6.864666
 H     0.082130     0.775158    -3.683778
 H    -5.284513     0.145471    -0.230346
 H     0.898899    -0.211589    -0.385740
 O    -6.270047     0.125679    -0.194859
 O    -6.515633    -1.250399    -0.482489
 H    -6.617307    -1.622423     0.404208
