# Supplementary material for: Oxidation of Flavin by Molecular Oxygen: Computational Insights into a Possible Radical Mechanism
Source: ACS Omega. 2024 May 22;9(22):23431–41. doi: 10.1021/acsomega.4c00307 (PMC11154890; doi:10.1021/acsomega.4c00307)
Supplement: Supplementary file 12 — ao4c00307_si_012.xyz [file ao4c00307_si_012.xyz]

   34
scf done: -1022.668935
 N     0.015457     0.288114    -0.057208
 C    -0.078211     0.639400     1.271718
 O     0.855660     1.054365     1.928044
 N    -1.338648     0.507692     1.906261
 C    -2.495081     0.058396     1.323594
 O    -3.575555    -0.045064     1.900613
 C    -2.321877    -0.291758    -0.069192
 N    -3.400780    -0.748544    -0.748095
 C    -3.318894    -1.103084    -2.078829
 C    -4.433665    -1.573793    -2.775622
 C    -4.349079    -1.930184    -4.114791
 C    -5.561480    -2.436316    -4.850424
 C    -3.106963    -1.809385    -4.771494
 C    -2.977160    -2.186607    -6.223702
 C    -1.996238    -1.339011    -4.073107
 C    -2.070943    -0.977104    -2.723372
 N    -0.957637    -0.504061    -2.018273
 C    -1.048840    -0.150410    -0.682443
 C     0.322813    -0.381162    -2.703783
 H    -1.372358     0.774759     2.882963
 H    -5.379814    -1.657593    -2.246060
 H    -5.799120    -1.799556    -5.709081
 H    -6.435133    -2.460595    -4.196114
 H    -5.398459    -3.448755    -5.234802
 H    -3.244220    -3.236309    -6.386071
 H    -3.643457    -1.584550    -6.850774
 H    -1.052772    -1.254781    -4.599058
 H     0.643813    -1.359935    -3.072265
 H     1.047944    -0.000723    -1.989266
 H    -1.955379    -2.039448    -6.578868
 H     0.230637     0.313435    -3.543923
 H    -4.270142    -0.814797    -0.223029
 O    -6.245836    -1.017573     0.809020
 O    -6.454311    -0.751744     1.957129
