# Supplementary material for: Oxidation of Flavin by Molecular Oxygen: Computational Insights into a Possible Radical Mechanism
Source: ACS Omega. 2024 May 22;9(22):23431–41. doi: 10.1021/acsomega.4c00307 (PMC11154890; doi:10.1021/acsomega.4c00307)
Supplement: Supplementary file 13 — ao4c00307_si_013.xyz [file ao4c00307_si_013.xyz]

   34
 
 N     0.000000     0.000000     0.000000
 C     0.000000     0.000000     1.375089
 O     1.007508     0.000000     2.054713
 N    -1.253979     0.000000     2.031546
 C    -2.484145     0.000077     1.429053
 O    -3.549234     0.000127     2.046488
 C    -2.418852     0.000211    -0.017165
 N    -3.581511    -0.000080    -0.710496
 C    -3.557941    -0.000068    -2.092594
 C    -4.745961    -0.000197    -2.834202
 C    -4.740876    -0.000414    -4.221695
 C    -6.034646    -0.000616    -4.992479
 C    -3.502384    -0.000527    -4.896354
 C    -3.457109    -0.000763    -6.401462
 C    -2.318610    -0.000399    -4.162898
 C    -2.315709    -0.000160    -2.762726
 N    -1.126230    -0.000072    -2.029607
 C    -1.140563     0.000060    -0.646351
 C     0.149973    -0.000213    -2.733586
 H    -1.225480    -0.000048     3.044243
 H    -5.694211    -0.000224    -2.303678
 H    -6.112445     0.880181    -5.638673
 H    -6.893002    -0.000298    -4.317577
 H    -6.112561    -0.881913    -5.637983
 H    -3.961421    -0.881543    -6.813343
 H    -3.961134     0.880058    -6.813610
 H    -1.378057    -0.000473    -4.700642
 H     0.229810    -0.893658    -3.359906
 H     0.941410    -0.000113    -1.989076
 H    -2.427425    -0.000987    -6.764374
 H     0.229852     0.893031    -3.360189
 H    -4.554773     0.002056    -0.163256
 O    -5.707666     0.004572     0.233377
 O    -6.153211     0.015398     1.350608
