# Supplementary material for: Oxidation of Flavin by Molecular Oxygen: Computational Insights into a Possible Radical Mechanism
Source: ACS Omega. 2024 May 22;9(22):23431–41. doi: 10.1021/acsomega.4c00307 (PMC11154890; doi:10.1021/acsomega.4c00307)
Supplement: Supplementary file 14 — ao4c00307_si_014.xyz [file ao4c00307_si_014.xyz]

   34
FINAL HEAT OF FORMATION =     0.000000
 N     0.009265     0.000123     0.018904
 C    -0.004205    -0.000449     1.378122
 O     1.026793    -0.000090     2.054336
 N    -1.229686    -0.001513     2.061939
 C    -2.462170    -0.001679     1.484391
 O    -3.517787    -0.002278     2.108236
 C    -2.411389    -0.001125     0.018248
 N    -3.545847    -0.001422    -0.658427
 C    -3.574030    -0.000901    -2.020160
 C    -4.798568    -0.001199    -2.717455
 C    -4.813995    -0.000853    -4.093619
 C    -6.109338    -0.001265    -4.852544
 C    -3.571352    -0.000099    -4.801787
 C    -3.574787     0.000285    -6.300902
 C    -2.367406     0.000294    -4.117056
 C    -2.339102    -0.000108    -2.713869
 N    -1.152910     0.000193    -2.000918
 C    -1.138986    -0.000243    -0.633967
 C     0.111779     0.000954    -2.749346
 H    -1.184044    -0.001869     3.078914
 H    -5.723522    -0.001708    -2.148424
 H    -6.178357     0.879583    -5.499488
 H    -6.961240    -0.001778    -4.170197
 H    -6.177576    -0.881935    -5.499816
 H    -4.101424    -0.880338    -6.684356
 H    -4.101995     0.880764    -6.683904
 H    -1.444743     0.000887    -4.684078
 H     0.155725    -0.893284    -3.373575
 H     0.933992     0.001065    -2.044034
 H    -2.557183     0.000715    -6.694125
 H     0.154988     0.895621    -3.373009
 H    -4.476731    -0.002510    -0.132009
 O    -6.102677    -0.007571     0.228509
 O    -6.480975     0.003412     1.448516
