# Supplementary material for: Oxidation of Flavin by Molecular Oxygen: Computational Insights into a Possible Radical Mechanism
Source: ACS Omega. 2024 May 22;9(22):23431–41. doi: 10.1021/acsomega.4c00307 (PMC11154890; doi:10.1021/acsomega.4c00307)
Supplement: Supplementary file 15 — ao4c00307_si_015.xyz [file ao4c00307_si_015.xyz]

   34
scf done: -1022.672931
 N     0.000000     0.000000     0.000000
 C     0.000000     0.000000     1.379728
 O     1.006710     0.000000     2.050232
 N    -1.252100     0.000000     2.051042
 C    -2.489641    -0.000095     1.477854
 O    -3.531955    -0.000195     2.107164
 C    -2.449905    -0.000113    -0.013741
 N    -3.577974    -0.000101    -0.642028
 C    -3.554340    -0.000243    -2.012464
 C    -4.775302    -0.000276    -2.712451
 C    -4.809858    -0.000540    -4.091895
 C    -6.122435    -0.000595    -4.829594
 C    -3.580391    -0.000762    -4.805395
 C    -3.591496    -0.001052    -6.309586
 C    -2.369060    -0.000670    -4.126517
 C    -2.332617    -0.000335    -2.723381
 N    -1.141836    -0.000196    -2.014209
 C    -1.133365    -0.000099    -0.643318
 C     0.131735    -0.000266    -2.736200
 H    -1.203285    -0.000272     3.064368
 H    -5.679168    -0.000099    -2.109715
 H    -6.217905     0.880596    -5.472723
 H    -6.957585     0.000275    -4.127379
 H    -6.218607    -0.882695    -5.471386
 H    -4.117185    -0.880619    -6.695556
 H    -4.115455     0.879429    -6.695860
 H    -1.449288    -0.000811    -4.699003
 H     0.195369    -0.894447    -3.360567
 H     0.933008     0.000082    -2.002766
 H    -2.578424    -0.002086    -6.715524
 H     0.195142     0.893496    -3.361174
 H    -5.174685     0.000363     0.938960
 O    -6.152325     0.001397     1.083151
 O    -6.720889     0.000815    -0.093033
