# Supplementary material for: Oxidation of Flavin by Molecular Oxygen: Computational Insights into a Possible Radical Mechanism
Source: ACS Omega. 2024 May 22;9(22):23431–41. doi: 10.1021/acsomega.4c00307 (PMC11154890; doi:10.1021/acsomega.4c00307)
Supplement: Supplementary file 16 — ao4c00307_si_016.xyz [file ao4c00307_si_016.xyz]

   34
scf done: -1022.653891
 N     0.007188     0.105359     0.008969
 C    -0.001539     0.353669     1.376235
 O     1.023061     0.579738     1.988246
 N    -1.253013     0.322925     1.935983
 C    -2.472111    -0.020884     1.317534
 O    -3.490579    -0.039662     1.969189
 C    -2.363952    -0.318388    -0.123477
 N    -3.491622    -0.656610    -0.788041
 C    -3.324934    -1.012422    -2.092134
 C    -4.441299    -1.470207    -2.822170
 C    -4.349921    -1.885336    -4.140702
 C    -5.571912    -2.368188    -4.878062
 C    -3.092854    -1.860754    -4.784607
 C    -2.954527    -2.330179    -6.208413
 C    -1.974554    -1.400070    -4.087526
 C    -2.077341    -0.962101    -2.768198
 N    -0.968947    -0.450201    -2.061597
 C    -1.114008    -0.230320    -0.718925
 C     0.260130    -0.125896    -2.766696
 H    -1.298182     0.510531     2.930913
 H    -5.389671    -1.490122    -2.293366
 H    -5.766576    -1.758970    -5.767348
 H    -6.454577    -2.323461    -4.237445
 H    -5.450061    -3.402945    -5.216162
 H    -3.266371    -3.374983    -6.315134
 H    -3.581657    -1.739107    -6.885006
 H    -1.013938    -1.406027    -4.592202
 H     0.921626    -0.995163    -2.863138
 H     0.782005     0.682891    -2.253422
 H    -1.920713    -2.250533    -6.551856
 H     0.005412     0.238812    -3.762388
 H     0.936710     0.002299    -0.374122
 O     3.147248     0.039995    -0.878485
 O     3.712076    -0.242199    -1.896858
