# Supplementary material for: Oxidation of Flavin by Molecular Oxygen: Computational Insights into a Possible Radical Mechanism
Source: ACS Omega. 2024 May 22;9(22):23431–41. doi: 10.1021/acsomega.4c00307 (PMC11154890; doi:10.1021/acsomega.4c00307)
Supplement: Supplementary file 17 — ao4c00307_si_017.xyz [file ao4c00307_si_017.xyz]

   34
 
 N     0.000000     0.000000     0.000000
 C     0.000000     0.000000     1.389473
 O     1.041844     0.000000     2.017482
 N    -1.243943    -0.003256     1.975940
 C    -2.482828    -0.197233     1.345778
 O    -3.497079    -0.261867     1.999903
 C    -2.406104    -0.286159    -0.131881
 N    -3.550017    -0.434597    -0.811254
 C    -3.429673    -0.572093    -2.163566
 C    -4.583429    -0.834352    -2.928342
 C    -4.539069    -1.008262    -4.302120
 C    -5.797908    -1.290760    -5.080080
 C    -3.294137    -0.924833    -4.965618
 C    -3.209023    -1.129204    -6.454636
 C    -2.139335    -0.654151    -4.230620
 C    -2.192517    -0.466078    -2.849583
 N    -1.048489    -0.152251    -2.095275
 C    -1.150525    -0.163805    -0.729312
 C     0.178897     0.248092    -2.767101
 H    -1.256387     0.013448     2.989436
 H    -5.521399    -0.900369    -2.384907
 H    -5.975663    -0.523749    -5.841546
 H    -6.665293    -1.317707    -4.417998
 H    -5.737422    -2.253309    -5.599380
 H    -3.577676    -2.120152    -6.741342
 H    -3.818318    -0.394029    -6.991788
 H    -1.190039    -0.608584    -4.754067
 H     0.764286    -0.618388    -3.096711
 H     0.779267     0.858641    -2.093645
 H    -2.179731    -1.036852    -6.807803
 H    -0.079572     0.857687    -3.634424
 H     0.937990    -0.369011    -0.369641
 O     2.125434    -0.974575    -0.733310
 O     2.753491    -1.548724     0.130176
