# Supplementary material for: Oxidation of Flavin by Molecular Oxygen: Computational Insights into a Possible Radical Mechanism
Source: ACS Omega. 2024 May 22;9(22):23431–41. doi: 10.1021/acsomega.4c00307 (PMC11154890; doi:10.1021/acsomega.4c00307)
Supplement: Supplementary file 18 — ao4c00307_si_018.xyz [file ao4c00307_si_018.xyz]

   34
FINAL HEAT OF FORMATION =     0.000000
 N     0.074915     0.004152    -0.124893
 C     0.082062     0.018125     1.254350
 O     1.125468     0.086311     1.888707
 N    -1.150447    -0.046718     1.852623
 C    -2.373993    -0.173900     1.217329
 O    -3.408790    -0.244835     1.870243
 C    -2.318835    -0.204642    -0.248223
 N    -3.461122    -0.328242    -0.922590
 C    -3.372341    -0.399599    -2.274724
 C    -4.550666    -0.605920    -3.028554
 C    -4.525807    -0.723917    -4.402145
 C    -5.791550    -0.945855    -5.181493
 C    -3.275369    -0.644414    -5.077793
 C    -3.220522    -0.800125    -6.569596
 C    -2.105423    -0.428210    -4.359054
 C    -2.136402    -0.287607    -2.967819
 N    -0.982217    -0.042159    -2.215563
 C    -1.061574    -0.085772    -0.872467
 C     0.295966     0.258557    -2.874507
 H    -1.155685    -0.028348     2.870213
 H    -5.487178    -0.680080    -2.483075
 H    -5.955119    -0.135191    -5.899639
 H    -6.653289    -0.997095    -4.513264
 H    -5.740340    -1.877725    -5.754329
 H    -3.629271    -1.769916    -6.873626
 H    -3.825505    -0.030898    -7.062256
 H    -1.168015    -0.392125    -4.900659
 H     0.894854    -0.648751    -2.982657
 H     0.834092     1.006563    -2.292345
 H    -2.194957    -0.724034    -6.935033
 H     0.094296     0.694840    -3.847770
 H     1.009420    -0.013113    -0.549062
 O     2.909363    -0.186572    -0.975999
 O     3.386205    -1.018426    -0.177287
