# Supplementary material for: Oxidation of Flavin by Molecular Oxygen: Computational Insights into a Possible Radical Mechanism
Source: ACS Omega. 2024 May 22;9(22):23431–41. doi: 10.1021/acsomega.4c00307 (PMC11154890; doi:10.1021/acsomega.4c00307)
Supplement: Supplementary file 19 — ao4c00307_si_019.xyz [file ao4c00307_si_019.xyz]

   34
scf done: -1022.672594
 N    -0.001471     0.002935    -0.000215
 C    -0.001884     0.000927     1.385238
 O     1.024472    -0.001584     2.029826
 N    -1.238922    -0.001762     2.046176
 C    -2.490852    -0.097574     1.477474
 O    -3.508808    -0.137672     2.127424
 C    -2.449596    -0.136919    -0.021593
 N    -3.564738    -0.248125    -0.662853
 C    -3.522436    -0.281626    -2.029542
 C    -4.726642    -0.452156    -2.739624
 C    -4.752123    -0.494668    -4.117480
 C    -6.046298    -0.681805    -4.863479
 C    -3.524646    -0.364995    -4.825264
 C    -3.520855    -0.427168    -6.328343
 C    -2.331255    -0.189001    -4.140660
 C    -2.310058    -0.140725    -2.737233
 N    -1.139832     0.041294    -2.016765
 C    -1.138830    -0.038916    -0.656836
 C     0.110316     0.309137    -2.732953
 H    -1.193710     0.007497     3.059315
 H    -5.634164    -0.551542    -2.151455
 H    -6.242050     0.158394    -5.537814
 H    -6.884603    -0.760978    -4.169251
 H    -6.025074    -1.590089    -5.474664
 H    -3.925464    -1.381683    -6.680603
 H    -4.147716     0.363484    -6.753739
 H    -1.410649    -0.112939    -4.706485
 H     0.474854    -0.605595    -3.205397
 H     0.845116     0.665134    -2.016043
 H    -2.511531    -0.315850    -6.727932
 H    -0.078418     1.082023    -3.479120
 H     1.335779    -1.007288    -0.461776
 O     1.803314    -1.779327    -0.906822
 O     0.851352    -2.380160    -1.576492
