# Supplementary material for: Oxidation of Flavin by Molecular Oxygen: Computational Insights into a Possible Radical Mechanism
Source: ACS Omega. 2024 May 22;9(22):23431–41. doi: 10.1021/acsomega.4c00307 (PMC11154890; doi:10.1021/acsomega.4c00307)
Supplement: Supplementary file 20 — ao4c00307_si_020.xyz [file ao4c00307_si_020.xyz]

   64
scf done: -1744.832618
 N    -1.584012     1.793846    -0.521684
 C    -2.318228     2.591293     0.319780
 O    -1.882738     3.580817     0.878222
 N    -3.671653     2.239576     0.543552
 C    -4.334802     1.167937     0.002469
 O    -5.521922     0.921037     0.227693
 C    -3.506914     0.369081    -0.872383
 N    -4.048300    -0.715844    -1.481031
 C    -3.304411    -1.505014    -2.332028
 C    -3.875654    -2.624708    -2.945557
 C    -3.128378    -3.422979    -3.799284
 C    -3.754886    -4.633460    -4.440058
 C    -1.778975    -3.089308    -4.046167
 C    -0.945526    -3.939038    -4.968625
 C    -1.214858    -1.974285    -3.428810
 C    -1.956210    -1.163655    -2.561483
 N    -1.400497    -0.044616    -1.928899
 C    -2.150494     0.747290    -1.078668
 C    -0.002895     0.288719    -2.173589
 H    -4.186141     2.837157     1.179230
 H    -4.910399    -2.871636    -2.713653
 H    -3.750170    -4.553391    -5.532754
 H    -4.788339    -4.751796    -4.108910
 H    -3.208176    -5.546570    -4.181277
 H    -0.875736    -4.968806    -4.601801
 H    -1.386354    -3.985502    -5.970257
 H    -0.176057    -1.740728    -3.629776
 H     0.635971    -0.543596    -1.864110
 H     0.237117     1.175068    -1.592900
 H     0.068090    -3.543796    -5.062189
 H     0.151115     0.488646    -3.238199
 H    -5.054973    -0.903922    -1.368367
 N    -6.999449    -1.210070    -1.682735
 C    -7.680288    -0.155662    -1.260732
 C    -8.667258    -0.226639    -0.253872
 N    -7.442899     1.073950    -1.825616
 C    -7.972767     2.236278    -1.252588
 C    -8.932360     2.140343    -0.225133
 N    -9.293098     0.882375     0.207618
 C    -9.023201    -1.502238     0.328452
 N    -8.309616    -2.550574    -0.203861
 C    -7.291549    -2.449171    -1.167162
 C    -7.583506     3.514458    -1.666479
 C    -8.131003     4.665704    -1.105175
 C    -9.106299     4.556235    -0.090656
 C    -9.489172     3.292524     0.335025
 O    -6.700280    -3.464592    -1.504484
 O    -9.879899    -1.620538     1.198021
 C    -9.711778     5.788152     0.527603
 C    -7.676271     6.021639    -1.575930
 C    -6.454175     1.197849    -2.887130
 H    -8.492985    -3.478999     0.157991
 H   -10.228390     3.183288     1.124732
 H    -8.945007     6.411984     0.998763
 H   -10.447114     5.523519     1.289929
 H   -10.211760     6.405209    -0.226310
 H    -8.512970     6.602433    -1.978773
 H    -7.247474     6.602538    -0.752558
 H    -6.826653     3.624745    -2.433565
 H    -6.854684     1.831876    -3.681029
 H    -6.247939     0.205314    -3.280296
 H    -6.918021     5.933794    -2.356222
 H    -5.529569     1.637349    -2.494359
 H    -9.967363     0.740209     0.955445
