# Supplementary material for: Oxidation of Flavin by Molecular Oxygen: Computational Insights into a Possible Radical Mechanism
Source: ACS Omega. 2024 May 22;9(22):23431–41. doi: 10.1021/acsomega.4c00307 (PMC11154890; doi:10.1021/acsomega.4c00307)
Supplement: Supplementary file 21 — ao4c00307_si_021.xyz [file ao4c00307_si_021.xyz]

   64
FINAL HEAT OF FORMATION =     0.000000
 N     0.065029    -0.574273    -0.221886
 C     0.138861    -0.651876     1.143495
 O     1.166665    -0.853031     1.766268
 N    -1.060623    -0.476813     1.867749
 C    -2.305335    -0.221398     1.348716
 O    -3.287228    -0.040130     2.077402
 C    -2.342694    -0.167793    -0.104986
 N    -3.518260     0.048486    -0.720123
 C    -3.529391     0.119629    -2.087546
 C    -4.740538     0.344698    -2.770011
 C    -4.793943     0.451341    -4.150408
 C    -6.104438     0.691859    -4.853136
 C    -3.599403     0.322807    -4.893983
 C    -3.622138     0.427654    -6.395643
 C    -2.396068     0.086767    -4.233356
 C    -2.337113    -0.021975    -2.839698
 N    -1.139537    -0.270483    -2.171811
 C    -1.096932    -0.348286    -0.793715
 C     0.083626    -0.448298    -2.942832
 H    -0.982824    -0.537352     2.875715
 H    -5.652779     0.393983    -2.180865
 H    -6.079069     1.620495    -5.434175
 H    -6.923290     0.761521    -4.134461
 H    -6.336661    -0.118642    -5.552407
 H    -4.266861    -0.340551    -6.836675
 H    -4.011560     1.398154    -6.722608
 H    -1.492375    -0.013544    -4.823107
 H    -0.036901    -1.285670    -3.636481
 H     0.891442    -0.654833    -2.247016
 H    -2.620005     0.307346    -6.812961
 H     0.303191     0.462912    -3.508012
 H    -4.801915     0.214234     0.046762
 N    -5.774722     0.258893     0.633526
 C    -5.802159     0.914724     1.818679
 C    -6.594106     0.464230     2.865336
 N    -5.083677     2.062771     1.977313
 C    -4.905012     2.590857     3.268605
 C    -5.702255     2.119030     4.331965
 N    -6.604041     1.111710     4.069231
 C    -7.441194    -0.698889     2.712701
 N    -7.383239    -1.263803     1.452440
 C    -6.544971    -0.873034     0.411408
 C    -3.964061     3.586477     3.536422
 C    -3.822580     4.137099     4.808531
 C    -4.641689     3.679443     5.861206
 C    -5.564894     2.673414     5.607227
 O    -6.498445    -1.490206    -0.632429
 O    -8.158725    -1.120440     3.609279
 C    -4.503772     4.260353     7.243232
 C    -2.793909     5.208390     5.053806
 C    -4.342945     2.645897     0.867242
 H    -7.935801    -2.097101     1.286952
 H    -6.193677     2.296983     6.409695
 H    -3.492236     4.108173     7.634147
 H    -5.206830     3.798300     7.938513
 H    -4.688392     5.339910     7.240772
 H    -3.258948     6.130473     5.418374
 H    -2.066745     4.894291     5.809673
 H    -3.309104     3.936657     2.747725
 H    -4.429430     3.732516     0.925958
 H    -4.777178     2.305453    -0.071367
 H    -2.246633     5.444791     4.139718
 H    -3.290277     2.344643     0.907195
 H    -7.185640     0.701706     4.793966
