# Supplementary material for: Oxidation of Flavin by Molecular Oxygen: Computational Insights into a Possible Radical Mechanism
Source: ACS Omega. 2024 May 22;9(22):23431–41. doi: 10.1021/acsomega.4c00307 (PMC11154890; doi:10.1021/acsomega.4c00307)
Supplement: Supplementary file 22 — ao4c00307_si_022.xyz [file ao4c00307_si_022.xyz]

   64
FINAL HEAT OF FORMATION =     0.000000
 N     0.098286    -0.512287    -0.222265
 C     0.136376    -0.599654     1.121628
 O     1.197135    -0.758750     1.762479
 N    -1.049761    -0.512205     1.839234
 C    -2.299731    -0.315905     1.299088
 O    -3.300101    -0.245587     2.033255
 C    -2.326120    -0.205610    -0.142452
 N    -3.514271     0.001126    -0.755084
 C    -3.502682     0.105624    -2.115905
 C    -4.708446     0.348038    -2.808910
 C    -4.756455     0.451025    -4.188804
 C    -6.060209     0.697492    -4.898289
 C    -3.556784     0.313747    -4.930081
 C    -3.576615     0.415366    -6.430283
 C    -2.355821     0.082455    -4.262401
 C    -2.306767    -0.024303    -2.867323
 N    -1.105095    -0.255673    -2.191292
 C    -1.083491    -0.329483    -0.822395
 C     0.120557    -0.400728    -2.973516
 H    -0.987566    -0.598809     2.849348
 H    -5.620082     0.448126    -2.224683
 H    -6.023283     1.622199    -5.484399
 H    -6.883373     0.774722    -4.184789
 H    -6.285629    -0.115296    -5.597173
 H    -4.218014    -0.357622    -6.868875
 H    -3.976345     1.382531    -6.755541
 H    -1.450356    -0.015309    -4.849668
 H     0.010293    -1.228792    -3.677577
 H     0.943648    -0.606003    -2.298839
 H    -2.571669     0.301796    -6.842511
 H     0.320937     0.521258    -3.525325
 H    -4.946333     0.232083     0.103585
 N    -5.841364     0.228280     0.701469
 C    -5.855687     0.916867     1.879174
 C    -6.651453     0.478712     2.930695
 N    -5.124487     2.049152     2.009006
 C    -4.935107     2.597681     3.292053
 C    -5.725997     2.138088     4.365754
 N    -6.639901     1.139919     4.124964
 C    -7.513231    -0.664215     2.769339
 N    -7.452017    -1.258561     1.524825
 C    -6.595243    -0.904899     0.506366
 C    -3.984593     3.591407     3.535168
 C    -3.820642     4.135365     4.806332
 C    -4.628829     3.680312     5.877484
 C    -5.568639     2.688538     5.642844
 O    -6.511413    -1.566208    -0.524401
 O    -8.263893    -1.078826     3.654647
 C    -4.454624     4.256438     7.254165
 C    -2.783439     5.196482     5.043136
 C    -4.402738     2.630919     0.876410
 H    -8.025952    -2.084656     1.369875
 H    -6.192876     2.315046     6.450211
 H    -3.433460     4.094116     7.615062
 H    -5.149224     3.796790     7.959606
 H    -4.625590     5.338074     7.249479
 H    -3.243516     6.118617     5.414442
 H    -2.060499     4.873490     5.799752
 H    -3.348352     3.942933     2.731767
 H    -4.501251     3.715732     0.927450
 H    -4.853925     2.291773    -0.053543
 H    -2.241400     5.425954     4.124078
 H    -3.346463     2.348376     0.907566
 H    -7.222791     0.783380     4.879835
