# Supplementary material for: Oxidation of Flavin by Molecular Oxygen: Computational Insights into a Possible Radical Mechanism
Source: ACS Omega. 2024 May 22;9(22):23431–41. doi: 10.1021/acsomega.4c00307 (PMC11154890; doi:10.1021/acsomega.4c00307)
Supplement: Supplementary file 23 — ao4c00307_si_023.xyz [file ao4c00307_si_023.xyz]

   64
scf done: -1744.849371
 N    -0.159132    -0.798274    -0.205123
 C     0.310662     0.025848     0.795147
 O     1.369757    -0.135906     1.357457
 N    -0.495835     1.126139     1.199046
 C    -1.724366     1.447436     0.717060
 O    -2.450829     2.302333     1.204247
 C    -2.125225     0.635217    -0.468057
 N    -3.206393     0.963352    -1.089272
 C    -3.672803     0.113144    -2.059535
 C    -4.876346     0.433224    -2.711889
 C    -5.440314    -0.412952    -3.645303
 C    -6.736161    -0.052363    -4.320128
 C    -4.774858    -1.632277    -3.941188
 C    -5.375147    -2.584951    -4.938854
 C    -3.576808    -1.954475    -3.315027
 C    -3.004266    -1.090987    -2.367615
 N    -1.807838    -1.374335    -1.725690
 C    -1.303134    -0.534548    -0.766761
 C    -1.081812    -2.600843    -2.055173
 H    -0.166928     1.622846     2.019798
 H    -5.355859     1.372810    -2.447854
 H    -6.635237    -0.063186    -5.410713
 H    -7.066708     0.942358    -4.010585
 H    -7.530014    -0.761158    -4.057266
 H    -6.379300    -2.890598    -4.627151
 H    -5.472989    -2.112584    -5.922013
 H    -3.092942    -2.891434    -3.564410
 H    -1.702783    -3.467536    -1.815538
 H    -0.171753    -2.620378    -1.462156
 H    -4.763706    -3.482188    -5.049526
 H    -0.836245    -2.604096    -3.119723
 H    -4.179935     1.294609     1.183921
 N    -4.867709     0.538248     1.154372
 C    -6.092644     0.739537     0.558430
 C    -6.923289    -0.309220     0.308912
 N    -6.472176     2.019334     0.212154
 C    -7.398845     2.109991    -0.868180
 C    -8.287076     1.038593    -1.080923
 N    -8.210717    -0.065835    -0.218671
 C    -6.488327    -1.655038     0.534177
 N    -5.206135    -1.754499     1.097404
 C    -4.334570    -0.719990     1.344166
 C    -7.447824     3.208887    -1.718725
 C    -8.396874     3.301793    -2.747838
 C    -9.304004     2.252605    -2.933522
 C    -9.224120     1.129495    -2.102549
 O    -3.171079    -0.889950     1.682569
 O    -7.143946    -2.657352     0.275696
 C   -10.337428     2.312877    -4.028582
 C    -8.434795     4.520842    -3.633774
 C    -5.621624     3.156449     0.530348
 H    -4.843188    -2.688920     1.242874
 H    -9.913848     0.301324    -2.250462
 H   -10.976429     3.196545    -3.926817
 H   -10.979050     1.429242    -4.012277
 H    -9.866292     2.369908    -5.016747
 H    -8.315459     4.253587    -4.689601
 H    -9.389431     5.051133    -3.543394
 H    -6.741018     4.022292    -1.590249
 H    -4.786401     3.266827    -0.173725
 H    -5.216819     3.038949     1.536658
 H    -7.637744     5.220707    -3.373085
 H    -6.236542     4.057423     0.527668
 H    -8.649555    -0.918927    -0.549034
