# Supplementary material for: Oxidation of Flavin by Molecular Oxygen: Computational Insights into a Possible Radical Mechanism
Source: ACS Omega. 2024 May 22;9(22):23431–41. doi: 10.1021/acsomega.4c00307 (PMC11154890; doi:10.1021/acsomega.4c00307)
Supplement: Supplementary file 24 — ao4c00307_si_024.xyz [file ao4c00307_si_024.xyz]

   35
scf done: -1023.277362
 N    -0.096074     0.219149     0.022115
 C    -0.191772     0.554623     1.349062
 O     0.731594     0.955497     2.026641
 N    -1.464709     0.420292     1.965301
 C    -2.607521    -0.011256     1.366727
 O    -3.678990    -0.094180     1.997251
 C    -2.448247    -0.348380    -0.020975
 N    -3.513855    -0.792235    -0.732352
 C    -3.400784    -1.124918    -2.062368
 C    -4.511092    -1.581901    -2.781198
 C    -4.405993    -1.919475    -4.121477
 C    -5.608303    -2.410508    -4.883031
 C    -3.151106    -1.795116    -4.759330
 C    -3.003558    -2.153804    -6.214069
 C    -2.048251    -1.339824    -4.040834
 C    -2.144443    -0.996537    -2.687083
 N    -1.045886    -0.538242    -1.953333
 C    -1.159097    -0.204338    -0.616339
 C     0.247749    -0.411032    -2.616087
 H    -1.513523     0.673281     2.945677
 H    -5.463014    -1.666911    -2.262584
 H    -5.829971    -1.760458    -5.735942
 H    -6.491238    -2.440573    -4.241998
 H    -5.442216    -3.417881    -5.279103
 H    -3.273155    -3.200156    -6.392734
 H    -3.660367    -1.541370    -6.841004
 H    -1.097112    -1.253070    -4.552153
 H     0.567752    -1.386653    -2.992795
 H     0.964064    -0.043998    -1.886518
 H    -1.976914    -2.006065    -6.554500
 H     0.169259     0.294939    -3.447691
 H    -4.430699    -0.882623    -0.266654
 O    -6.107884    -1.095145     0.399923
 O    -6.119459    -0.757387     1.661052
 H    -5.163352    -0.479386     1.860201
