# Supplementary material for: Oxidation of Flavin by Molecular Oxygen: Computational Insights into a Possible Radical Mechanism
Source: ACS Omega. 2024 May 22;9(22):23431–41. doi: 10.1021/acsomega.4c00307 (PMC11154890; doi:10.1021/acsomega.4c00307)
Supplement: Supplementary file 25 — ao4c00307_si_025.xyz [file ao4c00307_si_025.xyz]

   35
FINAL HEAT OF FORMATION =     0.000000
 N     2.711016    -0.086124     1.308482
 C     2.686641    -0.079102     2.680784
 O     3.671256    -0.129196     3.386528
 N     1.415463    -0.006647     3.310313
 C     0.206778     0.042475     2.690652
 O    -0.848424     0.105291     3.342240
 C     0.279253     0.023687     1.238893
 N    -0.847689     0.070243     0.526475
 C    -0.786613     0.038324    -0.842694
 C    -1.974476     0.052137    -1.595090
 C    -1.951293     0.018522    -2.977114
 C    -3.233607     0.028558    -3.766743
 C    -0.698459    -0.034864    -3.637425
 C    -0.643191    -0.089801    -5.140142
 C     0.480676    -0.046690    -2.898732
 C     0.463668    -0.012476    -1.498036
 N     1.630288    -0.028728    -0.738392
 C     1.586465    -0.036590     0.640837
 C     2.925468    -0.035375    -1.414296
 H     1.422350     0.003587     4.324470
 H    -2.919707     0.081561    -1.057732
 H    -3.274958     0.885160    -4.447448
 H    -4.098424     0.082301    -3.103018
 H    -3.329605    -0.875128    -4.377946
 H    -1.171995    -0.970163    -5.520350
 H    -1.123682     0.787853    -5.585606
 H     1.424953    -0.089778    -3.428125
 H     3.035243    -0.950351    -2.003084
 H     3.701309     0.008185    -0.655123
 H     0.387230    -0.132715    -5.497536
 H     2.994609     0.834520    -2.072519
 H    -1.996779     0.135721     1.040587
 O    -3.172003     0.141487     1.361836
 O    -3.287233    -0.226135     2.648941
 H    -2.343136    -0.139860     3.011922
