# Supplementary material for: Oxidation of Flavin by Molecular Oxygen: Computational Insights into a Possible Radical Mechanism
Source: ACS Omega. 2024 May 22;9(22):23431–41. doi: 10.1021/acsomega.4c00307 (PMC11154890; doi:10.1021/acsomega.4c00307)
Supplement: Supplementary file 26 — ao4c00307_si_026.xyz [file ao4c00307_si_026.xyz]

   35
FINAL HEAT OF FORMATION =     0.000000
 N     2.747846    -0.027568     1.278742
 C     2.716457     0.049724     2.630101
 O     3.737262     0.045893     3.329556
 N     1.481971     0.138669     3.283700
 C     0.263447     0.154866     2.676903
 O    -0.789292     0.239767     3.325619
 C     0.326503     0.075784     1.230090
 N    -0.805786     0.091063     0.515927
 C    -0.787877     0.037638    -0.846968
 C    -1.988326     0.071001    -1.579802
 C    -1.972064     0.024103    -2.957858
 C    -3.252490     0.063766    -3.741933
 C    -0.718967    -0.060774    -3.632264
 C    -0.681908    -0.105879    -5.131923
 C     0.466036    -0.097710    -2.909921
 C     0.458819    -0.050284    -1.508402
 N     1.629603    -0.085734    -0.760222
 C     1.604409    -0.011927     0.607028
 C     2.908707    -0.194012    -1.469271
 H     1.501551     0.187728     4.299725
 H    -2.927368     0.138044    -1.037178
 H    -3.279447     0.939056    -4.399784
 H    -4.115193     0.104869    -3.074343
 H    -3.345658    -0.821440    -4.379568
 H    -1.259021    -0.956519    -5.510176
 H    -1.130835     0.798713    -5.557011
 H     1.403169    -0.161900    -3.449412
 H     2.913783    -1.111277    -2.061101
 H     3.709154    -0.222022    -0.739888
 H     0.343514    -0.190112    -5.494908
 H     3.035157     0.671447    -2.122732
 H    -1.757407     0.122195     1.004731
 O    -3.301297     0.050465     1.500386
 O    -3.369606    -0.325727     2.804833
 H    -2.443453    -0.212019     3.133137
