# Supplementary material for: Oxidation of Flavin by Molecular Oxygen: Computational Insights into a Possible Radical Mechanism
Source: ACS Omega. 2024 May 22;9(22):23431–41. doi: 10.1021/acsomega.4c00307 (PMC11154890; doi:10.1021/acsomega.4c00307)
Supplement: Supplementary file 27 — ao4c00307_si_027.xyz [file ao4c00307_si_027.xyz]

   35
scf done: -1023.232271
 N    -0.004619    -0.002959     0.005039
 C     0.049131    -0.011842     1.402632
 O     1.114174    -0.013596     1.988166
 N    -1.154352    -0.019339     2.091230
 C    -2.428025    -0.017459     1.531941
 O    -3.431303    -0.030547     2.219275
 C    -2.433315    -0.000064     0.064744
 N    -3.633646     0.006394    -0.561454
 C    -3.594048    -0.009654    -1.911522
 C    -4.805864    -0.030734    -2.631542
 C    -4.837772    -0.042565    -4.012363
 C    -6.153569    -0.068310    -4.733842
 C    -3.613341    -0.031828    -4.760819
 C    -3.645696    -0.042143    -6.263345
 C    -2.410793    -0.015777    -4.083363
 C    -2.361191    -0.006620    -2.673596
 N    -1.168220     0.007595    -1.996201
 C    -1.181619     0.000782    -0.586701
 C     0.097660     0.018352    -2.723476
 H    -1.098077    -0.028574     3.103320
 H    -5.722100    -0.049986    -2.049368
 H    -6.263551     0.810636    -5.378688
 H    -6.983843    -0.086004    -4.027169
 H    -6.228438    -0.950023    -5.379710
 H    -4.156108    -0.933782    -6.643139
 H    -4.185378     0.826934    -6.654686
 H    -1.489412    -0.010959    -4.653740
 H     0.170119    -0.878097    -3.345332
 H     0.908138     0.032544    -2.001365
 H    -2.635595    -0.028177    -6.677058
 H     0.147026     0.908353    -3.356513
 H    -5.318769     0.144658     0.284638
 O    -6.302832     0.111463     0.330432
 O    -6.549192    -1.198788    -0.179646
 H    -6.676533    -1.706477     0.633260
