# Supplementary material for: Oxidation of Flavin by Molecular Oxygen: Computational Insights into a Possible Radical Mechanism
Source: ACS Omega. 2024 May 22;9(22):23431–41. doi: 10.1021/acsomega.4c00307 (PMC11154890; doi:10.1021/acsomega.4c00307)
Supplement: Supplementary file 28 — ao4c00307_si_028.xyz [file ao4c00307_si_028.xyz]

   35
scf done: -1023.264628
 N     0.271867     0.034060    -0.329091
 C     0.338110     0.367392     0.994236
 O     1.419351     0.604242     1.551865
 N    -0.848577     0.420877     1.648111
 C    -2.130284     0.120409     1.121644
 O    -3.096763     0.194939     1.842206
 C    -2.125874    -0.251324    -0.302346
 N    -3.308378    -0.557048    -0.880626
 C    -3.239675    -0.977766    -2.174602
 C    -4.422453    -1.400522    -2.815414
 C    -4.434857    -1.876688    -4.115965
 C    -5.724200    -2.319001    -4.757458
 C    -3.219141    -1.953156    -4.832012
 C    -3.194168    -2.490466    -6.238012
 C    -2.036441    -1.529354    -4.224219
 C    -2.033329    -1.029949    -2.922514
 N    -0.856026    -0.557327    -2.306415
 C    -0.910715    -0.262585    -0.974708
 C     0.364330    -0.398491    -3.086247
 H    -0.817232     0.672774     2.629777
 H    -5.336174    -1.342189    -2.231386
 H    -5.938404    -1.738200    -5.661071
 H    -6.562360    -2.195724    -4.069194
 H    -5.680176    -3.372567    -5.053739
 H    -3.567408    -3.519705    -6.276951
 H    -3.829913    -1.894744    -6.902241
 H    -1.111251    -1.612848    -4.784203
 H     0.919131    -1.339686    -3.166588
 H     1.004863     0.362688    -2.641693
 H    -2.180986    -2.483680    -6.645655
 H     0.095488    -0.050515    -4.083808
 H     1.192441    -0.069221    -0.772292
 O     3.020359     0.052238    -0.986670
 O     3.552477     0.450624     0.137481
 H     2.766346     0.544421     0.784374
