# Supplementary material for: Oxidation of Flavin by Molecular Oxygen: Computational Insights into a Possible Radical Mechanism
Source: ACS Omega. 2024 May 22;9(22):23431–41. doi: 10.1021/acsomega.4c00307 (PMC11154890; doi:10.1021/acsomega.4c00307)
Supplement: Supplementary file 29 — ao4c00307_si_029.xyz [file ao4c00307_si_029.xyz]

   35
FINAL HEAT OF FORMATION =     0.000000
 N     1.908966     0.446963     1.554899
 C     1.909942     0.433615     2.947414
 O     2.936756     0.362335     3.586317
 N     0.660340     0.519343     3.523794
 C    -0.583598     0.409597     2.891024
 O    -1.603730     0.391051     3.539392
 C    -0.509450     0.349212     1.411122
 N    -1.652626     0.273370     0.728983
 C    -1.543054     0.174359    -0.623608
 C    -2.713449     0.005059    -1.392723
 C    -2.679411    -0.111399    -2.770033
 C    -3.950450    -0.288851    -3.558324
 C    -1.428799    -0.064058    -3.433289
 C    -1.359516    -0.192563    -4.931195
 C    -0.260277     0.104642    -2.695235
 C    -0.300302     0.233904    -1.304560
 N     0.857473     0.441903    -0.544249
 C     0.757585     0.394508     0.812593
 C     2.117035     0.721999    -1.224678
 H     0.644500     0.529512     4.537307
 H    -3.651595    -0.032089    -0.846957
 H    -4.089412     0.527011    -4.275792
 H    -4.816858    -0.308455    -2.895107
 H    -3.937606    -1.223745    -4.128756
 H    -1.778772    -1.145988    -5.269435
 H    -1.933439     0.601240    -5.421216
 H     0.688488     0.115796    -3.219911
 H     2.575035    -0.199662    -1.597548
 H     2.804776     1.203315    -0.532700
 H    -0.328658    -0.131488    -5.285464
 H     1.915154     1.411148    -2.046273
 H     2.743374    -0.001786     1.151233
 O     3.242666    -1.591243     0.269279
 O     1.998475    -2.115649     0.226295
 H     2.135474    -3.079079     0.246481
