# Supplementary material for: Oxidation of Flavin by Molecular Oxygen: Computational Insights into a Possible Radical Mechanism
Source: ACS Omega. 2024 May 22;9(22):23431–41. doi: 10.1021/acsomega.4c00307 (PMC11154890; doi:10.1021/acsomega.4c00307)
Supplement: Supplementary file 30 — ao4c00307_si_030.xyz [file ao4c00307_si_030.xyz]

   35
FINAL HEAT OF FORMATION =     0.000000
 N     1.827414     0.466636     1.565007
 C     1.812441     0.392179     2.937397
 O     2.849686     0.307225     3.589726
 N     0.572348     0.436900     3.512380
 C    -0.646162     0.412067     2.844332
 O    -1.693851     0.414105     3.492514
 C    -0.571802     0.391270     1.391792
 N    -1.731247     0.338638     0.693874
 C    -1.604608     0.234774    -0.659751
 C    -2.764165     0.082125    -1.449863
 C    -2.708939    -0.060704    -2.825523
 C    -3.967595    -0.234527    -3.630178
 C    -1.447018    -0.052340    -3.468975
 C    -1.356166    -0.221580    -4.959313
 C    -0.288431     0.108034    -2.711063
 C    -0.351842     0.259751    -1.324644
 N     0.810328     0.444849    -0.552002
 C     0.692901     0.422398     0.795352
 C     2.089591     0.643142    -1.236151
 H     0.544841     0.413566     4.528947
 H    -3.721241     0.069521    -0.935386
 H    -4.078550     0.568168    -4.367146
 H    -4.845258    -0.231677    -2.980646
 H    -3.950593    -1.178754    -4.185096
 H    -1.788115    -1.179058    -5.270942
 H    -1.914973     0.565377    -5.477845
 H     0.668091     0.099687    -3.221342
 H     2.476653    -0.305481    -1.616291
 H     2.810945     1.100073    -0.563654
 H    -0.317599    -0.186032    -5.294442
 H     1.931531     1.336300    -2.062258
 H     2.727991     0.214223     1.155636
 O     3.606819    -1.566500     0.505979
 O     2.488997    -2.212483     0.767478
 H     2.612615    -3.128042     0.441180
