# Supplementary material for: Oxidation of Flavin by Molecular Oxygen: Computational Insights into a Possible Radical Mechanism
Source: ACS Omega. 2024 May 22;9(22):23431–41. doi: 10.1021/acsomega.4c00307 (PMC11154890; doi:10.1021/acsomega.4c00307)
Supplement: Supplementary file 31 — ao4c00307_si_031.xyz [file ao4c00307_si_031.xyz]

   35
scf done: -1023.228169
 N    -0.044633     0.028881    -0.001461
 C    -0.009462    -0.035653     1.394535
 O     1.055683    -0.062135     1.983913
 N    -1.217279    -0.074114     2.060075
 C    -2.487110    -0.136808     1.480200
 O    -3.484700    -0.203850     2.168222
 C    -2.473385    -0.110195     0.009419
 N    -3.656022    -0.202020    -0.643477
 C    -3.565263    -0.278765    -1.984145
 C    -4.745923    -0.444578    -2.740697
 C    -4.736284    -0.556824    -4.116920
 C    -6.021159    -0.739100    -4.871614
 C    -3.493131    -0.506243    -4.832495
 C    -3.473203    -0.654022    -6.328205
 C    -2.320317    -0.322548    -4.127250
 C    -2.318001    -0.192756    -2.723475
 N    -1.165911     0.047780    -2.024044
 C    -1.208461    -0.005027    -0.619038
 C     0.091914     0.287230    -2.726498
 H    -1.179671    -0.113406     3.072241
 H    -5.674501    -0.489829    -2.181053
 H    -6.169358     0.071325    -5.593660
 H    -6.875022    -0.756935    -4.193203
 H    -6.011529    -1.675308    -5.440444
 H    -3.897177    -1.614975    -6.639337
 H    -4.063998     0.129897    -6.814584
 H    -1.381701    -0.293631    -4.668097
 H     0.457309    -0.643297    -3.170064
 H     0.824327     0.653003    -2.013814
 H    -2.453075    -0.595521    -6.712120
 H    -0.078773     1.042268    -3.496813
 H     1.451063    -1.196060    -0.615168
 O     1.717126    -1.921889    -1.213995
 O     0.442335    -2.451714    -1.577640
 H     0.458293    -3.313549    -1.138804
